# Supplementary material for: Familial multifocal micronodular pneumocyte hyperplasia with a novel splicing mutation in TSC1: Three cases in one family
Source: PLoS One. 2019 Feb 22;14(2):e0212370. doi: 10.1371/journal.pone.0212370 (PMC6386448; doi:10.1371/journal.pone.0212370)
Supplement: S1 Dataset — (XLS) [file pone.0212370.s007.xls]

## Sheet: 14069,76,77
	patient 1		patient 2		patient 3
Clin Dx	Not TSC -> Def.TSC		Possible TSC		Not TSC -> Def.TSC
Sex	F		F		M
Age	37		57		33
Epi	N		N		Y
MR	N		N		Y mild
White M	Y		Y		Y	single region
Face Af	N		N		N
SP	N		N		N
UF	N		N		N
FP	N		N		N
Brain SEN	N		N		N	Ｙ, re-examined
SEGA	N		N		N
Cort Tuber	N	Ｙ, re-examined	N		N	Ｙ, re-examined
Renal Cy	N		N		N
Renal AML	N		N		N
Liver AML	N		N		N
Retinal As	N		N		N
Card Rhabd	N		N		N
LAM	N		N		N
Family H	MMPH		MMPH		MMPH
Others	MMPH			MMPH		MMPH
	N = Normal, E = EMC positive, F = Failed, P = Polymorphism, M = Mutation, B = Bad sequence, OA = Omit analysis, CONT = Contamination
	AS = Need AS seq, L = Ladder, C = compression
CHIPS Analysis
TSC2	EMC = Enzyme mismatch cleavage, EMC+ = cleavage positive, N = Normal (no cleavage)							2014.08.15 CHIPS
	EMC	SEQ	EMC	SEQ	EMC	SEQ
Ex 1	N		N		N
Ex 2	N		N		N
Ex 3	N		N		N
Ex 4	N		N		N
Ex 5	N		N		N
Ex 6	N		N		N
Ex 7	N		N		N
Ex 8	N		N		N
Ex 9	N		N		N
Ex 10	N		N		N
Ex 11	N		N		N
Ex 12	N		N		N
Ex 13	N		N		N
Ex 14	N		N		N
Ex 15	N		N		N
Ex 16	N		N		N
Ex 17	N		N		N
Ex 18	N		N		N
Ex 19	N		N		N
Ex 20	N		N		N
Ex 21	N		N		N
Ex 22	N		N		N
Ex 23	N		N		N
Ex 24	N		N		N
Ex 25	N		N		N
Ex 26	N		N		N
Ex 27	N		N		N			2014.11.04 CHIPS
Ex 28	N		N		N
Ex 29	N		N		N
Ex 30	N		N		N
Ex 31	N		N		N
Ex 32	N		N		N
Ex 33	N		N		N
Ex 33a	N		N		N
Ex 34	N		N		N
Ex 35	N		N		N
Ex 36	N		N		N
Ex 37	N		N		N
Ex 38	N		N		N
Ex 39	N		N		N
Ex 40	N		N		N
Ex 41	N		N		N
Ex8(62)	N		N		N
TSC1
Ex 1	N		N		N
Ex 2	N		N		N
Ex 3	N		N		N
Ex 4	N		N		N
Ex 5	N		N		N
Ex 6	N		N		N
Ex 7	N		N		N
Ex 8	N		N		N
Ex 9.1	N		N		N
Ex 9.2	N		N		N			2014.08.15 CHIPS
Ex 10	N		N		N
Ex 11	N		N		N
Ex 12	N		N		N
Ex 13	N		N		N
Ex 14	N		N		N
Ex 15.1	EMC+	c.1960C>G (p.Q654E)	N		EMC+	c.1960C>G (p.Q654E)	rs75820036
Ex 15.2	N		N		N
Ex 15.3	N		N		N
Ex 16	N		N		N
Ex 17	N		N		N
Ex 18	N		N		N
Ex 19	N		N		N
Ex 20	N		N		N
Ex 21	N		N		N
Ex 22	N		N		N
Ex 23.1	N		N		N
Ex 23.2	N		N		N
Ex 23.3	N		N		N
LongPCR
TSC2	N = Normal (no averent sized bands)
Ex1-6	N		N		N
Ex7-15	N		N		N
Ex16-25	N		N		N
Ex26-41	N		N		N
TSC1
Ex1-2	N		N		N
Ex3-8	N		N		N			2014.11.04 CHIPS
Ex9-15	N		N		N
Ex16-23	N		N		N
	TSC1 (Patient 1, Control)			TCS2 (Patient 1, Control)
	TSC1 (Patient 2, Patient 3)			TSC2 (Patient 2, Patient 3)

## Sheet: TSC1 3UTR
20151107 TSC1 3'UTR CHIPS
	TSKMU14069 (Daughter)		TSKMU14076 (Mother)		TSKMU14077 (Son)
	EMC	SEQ	EMC	SEQ	EMC	SEQ
3UTR 1	failed		N		N
3UTR 2	N		N		N
3UTR 3	N		EMC+	*1275T>G,	N
3UTR 4	EMC+	PolyT slippage	EMC+	PolyT slippage	EMC+	PolyT slippage
3UTR 5	N		N		N
3UTR 6	N		N		N
3UTR 7	N		N		N
3UTR 8	N		N		N
3UTR 9	N		EMC+	*3679G>A	N
3UTR 10	N		N		N
3UTR 11	N		N		N

## Sheet: 69,76 TSC2 Poly check
Long	Innner primer	#	Seq primer	2016.01.05 Seq TS69	2016.01.05 Seq TS76
7-15	9S/10AS	1	9S	NP	NP
		2	10AS	NP	NP
	10S/12AS	3	10S	NP	IVS10+416G>A
		4	11S	NP	NP
		5	11AS	NP	IVS10-93C>T
		6	12AS	NP	NP
	12S/14AS	7	12S	NP	NP
		8	13S	NP	NP
		9	13AS	NP	NP
		10	14AS	NP	NP
			2016.01.14 Seq TS69
Long	Innner primer	#	F seq	R seq
16-25	16S/17AS	1	NP	NP
	18S/20AS	2	NP	NP
	20S/21AS	3	NP	NP
	21S/22AS	4	NP	NP
	24S/25AS	5	NP	NP
26-41	26S/28AS	6	NP	NP
	29S/30AS	7	PolyT slippage	NP
	31S/32AS	8	NP	NP
	35S/36AS	9	NP	NP
	37S/38AS	10	NP	PolyG Spippage

## Sheet: Family SNP
Gene	SNP	TSKMU14076 (Mother)	Mother LOH allele	TSKMU14069 (Daughter)	Doughter LOH allele	TSKMU14077 (Son)
TSC1	c.1960C>G:p.Q654E	CC	NA	C/G	C(mat) >> G(pat)	C/G
	*1275T>G	T/G	G >> T, Ｇ is Mut allele , depending on location	G/G (2017.01.16)	Mother mutant allele is not inherited, or he has GG	G/G (2017.01.16)
	*3679G>A	G/A		A/A (2017.01.16)	NA	A/A (2017.01.16)
TSC2	IVS10+416G>A	G/A	undetermined	GG	NA
	IVS10-93C>T	C/T	undetermined	CC	NA

## Sheet: TSC1 In5
	TSKMU14076 (Mother)	TSKMU14069 (Daughter)	TSKMU14077 (Son)
2017.02.21				In5 (1-2096) SeqCoverage
F-Seq	IVS5+668G>A hetero	IVS5+668G>A hetero	IVS5+668G>A hetero	1	800
R-Seq	1664~ PolyT slippage			1664	2096
2017.03.07
F-Seq add	IVS5+1057A>C hetro	A/A	A/A			Cont = A>C : heteropolymorphism
	1514 AT repeat poly	1664~ PolyT slippage	1664~ PolyT slippage	772	1663
	*In5 Mut: 668G>A. 69,77: In5 all determined, 76: 1514 AT repeat - by 1663 not determined
